# Supplementary material for: The Diagnostic Potential of Eye Tracking to Detect Autism Spectrum Disorder in Children: A Systematic Review
Source: Med Sci (Basel). 2026 Jan 6;14(1):28. doi: 10.3390/medsci14010028 (PMC12821402; doi:10.3390/medsci14010028)
Supplement: Supplementary file 1 [file medsci-14-00028-s001.zip]

Archive with 1 entries (1 files):
- medsci-4008559-supplementary.pdf
